# Supplementary material for: Jaboticaba Peel Extract Attenuates Ovariectomy-Induced Bone Loss by Preserving Osteoblast Activity
Source: Biology (Basel). 2024 Jul 16;13(7):526. doi: 10.3390/biology13070526 (PMC11273516; doi:10.3390/biology13070526)
Supplement: Supplementary file 1 [file biology-13-00526-s001.zip]

Archive with 1 entries (1 files):
- biology-3085144-supplementary.pdf
